# Supplementary material for: Mining mutation contexts across the cancer genome to map tumor site of origin
Source: Nat Commun. 2021 May 24;12:3051. doi: 10.1038/s41467-021-23094-z (PMC8144407; doi:10.1038/s41467-021-23094-z)
Supplement: Supplementary file 4 — Supplementary Data 1 [file 41467_2021_23094_MOESM4_ESM.xlsx]

## Sheet: Sheet 1
CANCER_SITE	HISTOLOGY	SAMPLE_SIZE	SAMPLE_SIZE_SIMULATED_EXOME	SAMPLE_SIZE_SIMULATED_TARGET_CANCER_PANEL
BREAST	Breast ER+ and HER2- Cancer - EU/UK | Breast Triple Negative/Lobular Cancer - UK | Breast Cancer - TCGA, US	214	214	212
COLORECTAL	Colon Adenocarcinoma - TCGA, US | Rectum Adenocarcinoma - TCGA, US	60	60	60
ESOPHAGEAL	Esophageal Adenocarcinoma - UK	98	98	96
KIDNEY	Kidney Renal Clear Cell Carcinoma - TCGA, US | Renal Cell Cancer - EU/FR	111	111	110
LIVER	Liver Cancer - FR | Liver Hepatocellular carcinoma - TCGA, US | Liver Cancer - NCC, JP | Liver Cancer - RIKEN, JP	349	349	342
LUNG	Lung Adenocarcinoma - TCGA, US	38	38	37
OVARIAN	Ovarian Cancer - AU | Ovarian Serous Cystadenocarcinoma - TCGA, US	113	113	112
PANCREATIC	Pancreatic Cancer Endocrine Neoplasms- AU | Pancreatic Cancer - CA | Pancreatic Cancer Endocrine neoplasms - AU | Pancreatic Endocrine Neoplasms- IT	326	326	306
PROSTATE	Early Onset Prostate Cancer - DE | Prostate Adenocarcinoma - CA | Prostate Adenocarcinoma - UK | Prostate Adenocarcinoma - TCGA, US	286	283	237
SKIN	Skin Cancer - AU | Skin Cutaneous melanoma - TCGA, US	107	107	107

## Sheet: Sheet 2
CANCER_SITE	HISTOLOGY	SAMPLE_SIZE
BREAST	Breast invasive carcinoma	1026
COLORECTAL	Colorectal adenocarcinoma	559
ESOPHAGEAL	Esophageal carcinoma EAC	58
KIDNEY	Kidney renal clear cell carcinoma	370
LIVER	Liver hepatocellular carcinoma	365
LUNG	Lung adenocarcinoma	569
OVARIAN	Ovarian serous cystadenocarcinoma	412
PANCREATIC	Pancreatic adenocarcinoma	178
PROSTATE	Prostate adenocarcinoma	498
SKIN	Skin Cutaneous Melanoma	468

## Sheet: Sheet 3
CANCER_SITE	HISTOLOGY	SAMPLE_SIZE
BREAST	Breast Invasive Ductal Carcinoma | Breast Mixed Ductal and Lobular Carcinoma | Breast Invasive Lobular Carcinoma | Breast Invasive Mixed Mucinous Carcinoma | Breast Invasive Carcinoma, NOS | Invasive Breast Carcinoma | Breast Ductal Carcinoma In Situ	1155
COLORECTAL	Colon Adenocarcinoma | Mucinous Adenocarcinoma of the Colon and Rectum | Rectal Adenocarcinoma | Colorectal Adenocarcinoma | Signet Ring Cell Adenocarcinoma of the Colon and Rectum	991
ESOPHAGEAL	Esophageal Adenocarcinoma	107
KIDNEY	Renal Clear Cell Carcinoma | Renal Clear Cell Carcinoma with Sarcomatoid Features	186
LIVER	Hepatocellular Carcinoma | Hepatocellular Carcinoma plus Intrahepatic Cholangiocarcinoma	82
LUNG	Lung Adenocarcinoma | Lung Adenosquamous Carcinoma	1286
OVARIAN	High-Grade Serous Ovarian Cancer | Ovarian Seromucinous Carcinoma | Serous Borderline Ovarian Tumor, Micropapillary | Serous Borderline Ovarian Tumor | Serous Ovarian Cancer	132
PANCREATIC	Pancreatic Adenocarcinoma | Adenosquamous Carcinoma of the Pancreas	383
PROSTATE	Prostate Adenocarcinoma	566
SKIN	Cutaneous Melanoma	190

## Sheet: Sheet 4
Tissue type	Feature	Sample ID	Cell type	Source link
Breast	DNaseI	GSM753973	Variant Human Mammary Epithelial Cells	https://www.ncbi.nlm.nih.gov/geo/query/acc.cgi?acc=GSM753973
		GSM753974	Variant Human Mammary Epithelial Cells	https://www.ncbi.nlm.nih.gov/geo/query/acc.cgi?acc=GSM753974
	H3K4me1	GSM613868	Variant human mammary epithelial cell culture	https://www.ncbi.nlm.nih.gov/geo/query/acc.cgi?acc=GSM613868
		GSM613876	Variant human mammary epithelial cell culture	https://www.ncbi.nlm.nih.gov/geo/query/acc.cgi?acc=GSM613876
	H3K36me3	GSM693275	Variant human mammary epithelial cell culture	https://www.ncbi.nlm.nih.gov/geo/query/acc.cgi?acc=GSM693275
Ovarian	DNaseI	GSM1027334	Primary Tissue	https://www.ncbi.nlm.nih.gov/geo/query/acc.cgi?acc=GSM1027334
	H3K4me1	GSM1013148	Primary Tissue	https://www.ncbi.nlm.nih.gov/geo/query/acc.cgi?acc=GSM1013148
	H3K36me3	GSM1013143	Primary Tissue	https://www.ncbi.nlm.nih.gov/geo/query/acc.cgi?acc=GSM1013143
Liver	DNaseI
	H3K4me1	GSM1059451	Primary Tissue	https://www.ncbi.nlm.nih.gov/geo/query/acc.cgi?acc=GSM1059451
		GSM537706	Primary Tissue	https://www.ncbi.nlm.nih.gov/geo/query/acc.cgi?acc=GSM537706
		GSM621654	Primary Tissue	https://www.ncbi.nlm.nih.gov/geo/query/acc.cgi?acc=GSM621654
	H3K36me3	GSM1059442	Primary Tissue	https://www.ncbi.nlm.nih.gov/geo/query/acc.cgi?acc=GSM1059442
		GSM537699	Primary Tissue	https://www.ncbi.nlm.nih.gov/geo/query/acc.cgi?acc=GSM537699
		GSM537708	Primary Tissue	https://www.ncbi.nlm.nih.gov/geo/query/acc.cgi?acc=GSM537708
Kidney	DNaseI	GSM1024607	Primary Tissue	https://www.ncbi.nlm.nih.gov/geo/query/acc.cgi?acc=GSM1024607
		GSM1024608	Primary Tissue	https://www.ncbi.nlm.nih.gov/geo/query/acc.cgi?acc=GSM1024608
		GSM1027329	Primary Tissue	https://www.ncbi.nlm.nih.gov/geo/query/acc.cgi?acc=GSM1027329
	H3K4me1	GSM621409	Primary Tissue	https://www.ncbi.nlm.nih.gov/geo/query/acc.cgi?acc=GSM621409
		GSM773001	Primary Tissue	https://www.ncbi.nlm.nih.gov/geo/query/acc.cgi?acc=GSM773001
	H3K36me3	GSM621415	Primary Tissue	https://www.ncbi.nlm.nih.gov/geo/query/acc.cgi?acc=GSM621415
		GSM621634	Primary Tissue	https://www.ncbi.nlm.nih.gov/geo/query/acc.cgi?acc=GSM621634
		GSM773000	Primary Tissue	https://www.ncbi.nlm.nih.gov/geo/query/acc.cgi?acc=GSM773000
Skin	DNaseI	GSM1027307	Primary Cell Culture - Melanocyte	https://www.ncbi.nlm.nih.gov/geo/query/acc.cgi?acc=GSM1027307
		GSM774244	Primary Cell Culture - Melanocyte	https://www.ncbi.nlm.nih.gov/geo/query/acc.cgi?acc=GSM774244
	H3K4me1	GSM958152	Primary Cell Culture - Melanocyte	https://www.ncbi.nlm.nih.gov/geo/query/acc.cgi?acc=GSM958152
		GSM941730	Primary Cell Culture - Melanocyte	https://www.ncbi.nlm.nih.gov/geo/query/acc.cgi?acc=GSM941730
		GSM941728	Primary Cell Culture - Melanocyte	https://www.ncbi.nlm.nih.gov/geo/query/acc.cgi?acc=GSM941728
	H3K36me3	GSM941729	Primary Cell Culture - Melanocyte	https://www.ncbi.nlm.nih.gov/geo/query/acc.cgi?acc=GSM941729
		GSM941734	Primary Cell Culture - Melanocyte	https://www.ncbi.nlm.nih.gov/geo/query/acc.cgi?acc=GSM941734
		GSM958160	Primary Cell Culture - Melanocyte	https://www.ncbi.nlm.nih.gov/geo/query/acc.cgi?acc=GSM958160
Pancreas	DNaseI	GSM1027326	Primary Tissue	https://www.ncbi.nlm.nih.gov/geo/query/acc.cgi?acc=GSM1027326
		GSM1027335	Primary Tissue	https://www.ncbi.nlm.nih.gov/geo/query/acc.cgi?acc=GSM1027335
	H3K4me1	GSM1013149	Primary Tissue	https://www.ncbi.nlm.nih.gov/geo/query/acc.cgi?acc=GSM1013149
		GSM910576	Primary Tissue	https://www.ncbi.nlm.nih.gov/geo/query/acc.cgi?acc=GSM910576
	H3K36me3	GSM1127182	Primary Tissue	https://www.ncbi.nlm.nih.gov/geo/query/acc.cgi?acc=GSM1127182
		GSM910570	Primary Tissue	https://www.ncbi.nlm.nih.gov/geo/query/acc.cgi?acc=GSM910570
Prostate	DNaseI
	H3K4me1
	H3K36me3
Esophagus	DNaseI	GSM1024606	Primary Tissue - Fetal Stomach	https://www.ncbi.nlm.nih.gov/geo/query/acc.cgi?acc=GSM1024606
		GSM1027318	Primary Tissue - Fetal Stomach	https://www.ncbi.nlm.nih.gov/geo/query/acc.cgi?acc=GSM1027318
	H3K4me1	GSM1102794	Primary Tissue - Fetal Stomach	https://www.ncbi.nlm.nih.gov/geo/query/acc.cgi?acc=GSM1102794
		GSM621642	Primary Tissue - Smooth Stomach	https://www.ncbi.nlm.nih.gov/geo/query/acc.cgi?acc=GSM621642
	H3K36me3	GSM1102789	Primary Tissue - Fetal Stomach	https://www.ncbi.nlm.nih.gov/geo/query/acc.cgi?acc=GSM1102789
		GSM621649	Primary Tissue - Smooth Stomach	https://www.ncbi.nlm.nih.gov/geo/query/acc.cgi?acc=GSM621649
Lung	Chrom	GSM1027344	Primary Tissue - Fetal Lung, Right	https://www.ncbi.nlm.nih.gov/geo/query/acc.cgi?acc=GSM1027344
		GSM1027345	Primary Tissue - Fetal Lung, Left	https://www.ncbi.nlm.nih.gov/geo/query/acc.cgi?acc=GSM1027345
	H3K4me1	GSM1059443	Primary Tissue	https://www.ncbi.nlm.nih.gov/geo/query/acc.cgi?acc=GSM1059443
		GSM621429	Primary Tissue - Fetal Lung	https://www.ncbi.nlm.nih.gov/geo/query/acc.cgi?acc=GSM621429
	H3K36me3	GSM621387	Primary Tissue - Fetal Lung	https://www.ncbi.nlm.nih.gov/geo/query/acc.cgi?acc=GSM621387
		GSM669912	Primary Tissue - Fetal Lung	https://www.ncbi.nlm.nih.gov/geo/query/acc.cgi?acc=GSM669912
Colorectal	Chrom	GSM665815	Primary Tissue - Fetal Large intestine	https://www.ncbi.nlm.nih.gov/geo/query/acc.cgi?acc=GSM665815
		GSM665818	Primary Tissue - Fetal Large intestine	https://www.ncbi.nlm.nih.gov/geo/query/acc.cgi?acc=GSM665818
	H3K4me1	GSM956020	Primary Tissue - Sigmoid Colon	https://www.ncbi.nlm.nih.gov/geo/query/acc.cgi?acc=GSM956020
		GSM956023	Primary Tissue - Sigmoid Colon	https://www.ncbi.nlm.nih.gov/geo/query/acc.cgi?acc=GSM956023
	H3K36me3	GSM956013	Primary Tissue - Sigmoid Colon	https://www.ncbi.nlm.nih.gov/geo/query/acc.cgi?acc=GSM956013
		GSM956016	Primary Tissue - Sigmoid Colon	https://www.ncbi.nlm.nih.gov/geo/query/acc.cgi?acc=GSM956016

## Sheet: Sheet Dictionary
Sheet Name	Description
Sheet 1	Cancer site, histology and tumor sample sizes in PCAWG whole genome dataset
Sheet 2	Cancer site, histology and tumor sample sizes in TCGA whole exome dataset
Sheet 3	Cancer site, histology and tumor sample sizes in MSK-IMPACT targeted cancer gene panel dataset
Sheet 4	Data sources for epigenomic features
